# Supplementary material for: Characterization and Valorization of the Microalgal Co-Product Spirugrass®: Protein Profile, Iron Speciation, and Potential Use as a Supplement for Honeybees
Source: Mar Drugs. 2025 Nov 18;23(11):443. doi: 10.3390/md23110443 (PMC12653907; doi:10.3390/md23110443)
Supplement: Supplementary file 1 [file marinedrugs-23-00443-s001.zip › Dataset.xlsx]

## Sheet: Total proteins SEC fractions
	Total proteins at 280 nm mean values of two independent chromatographies
	FRAZIONE	Spirugrass	A. platensis
	1	0.03385	0.04025
	2	0.03385	0.04635
	3	0.03985	0.03685
	4	0.0918	0.0593
	5	0.0946	0.04415
	6	0.10255	0.03885
	7	0.115	0.0611
	8	0.16625	0.05905
	9	0.118	0.05495
	10	0.57715	1.5786
	11	2.3645	3.572
	12	1.761	2.63455
	13	0.95875	0.6882
	14	0.72495	0.5312
	15	0.5155	0.4531
	16	0.4024	0.38965
	17	0.37435	0.32815
	18	0.2662	0.3582
	19	0.21455	0.2427
	20	0.16555	0.22905
	21	0.15015	0.2189
	22	0.19695	0.2313
	23	0.13085	0.2548
	24	0.1684	0.2621
	25	0.1483	0.30755
	26	0.1918	0.31765
	27	0.21065	0.3838
	28	0.2513	0.4399
	29	0.28365	0.53
	30	0.2413	0.4988
	31	0.21715	0.3687
	32	0.1977	0.1943
	33	0.14555	0.07505
	34	0.1448	0.182
	35	0.1162	0.13905
	36	0.10425	0.08515
	37	0.08445	0.0745
	38	0	0
	39	0	0
	40	0	0

## Sheet: Phycocianin SEC fractions
	Phycocuanin at 620 nm mean values of two independent chromatographies
	FRAZIONE	Spirugrass	A. platensis
	1	0	0
	2	0	0
	3	0	0
	4	0	0
	5	0	0
	6	0	0
	7	0	0
	8	0	0
	9	0	0
	10	0.0476	0.045
	11	0.38875	0.5569
	12	0.69685	1.826
	13	0.5368	1.12555
	14	0.29065	0.1074
	15	0.27035	0.0696
	16	0.28845	0.08745
	17	0.1781	0.0502
	18	0.09595	0.06805
	19	0.02655	0.05355
	20	0.0137	0
	21	0.0128	0.0226
	22	0.0141	0.0384
	23	0.0023	0.0088
	24	0.007	0.00505
	25	0.0181	0
	26	0.0369	0
	27	0.0769	0
	28	0	0
	29	0	0
	30	0	0
	31	0	0
	32	0	0
	33	0	0
	34	0	0
	35	0	0
	36	0	0
	37	0	0
	38	0	0
	39	0	0
	40	0	0

## Sheet: A620A280
Purity ratio mean values of two indepenedent chromatographies
Fraction	Spirugrass	A. platensis
1
2	0
3	0	0
4	0	0
5	0	0
6	0	0
7	0	0
8	0	0
9	0	0
10	0.0824742	0.0285063
11	0.151589	0.155907
12	0.395713	0.693097
13	0.559896	1.6355
14	0.400924	0.202184
15	0.524442	0.153608
16	0.716824	0.224432
17	0.475758	0.152979
18	0.360443	0.189978
19	0.123747	0.220643
20	0.0827545	0
21	0.0852481	0.103243
22	0.0715918	0.166018
23	0.0175774	0.0345369
24	0.0415677	0.0192675
25	0.12205	0
26	0.192388	0
27	0.365061	0
28	0	0
29	0	0
30	0	0
31	0	0
32	0	0
33	0	0
34	0	0
35	0	0
36	0	0
37	0
38	0
39	0
40	0

## Sheet: Iron SEC fractions
	[Fe] µg/mL	mean values of two independent chromatographies
	FRAZIONE	Spirugrass	A. platensis
	1	0	0
	2	0	0
	3	0	0.043
	4	0	0
	5	0	0
	6	0	0
	7	0	0
	8	0	0
	9	0.06	0.043
	10	0.17	0.1375
	11	0.387	0.7625
	12	0.137	0.2505
	13	0.01	0.014
	14	0.061	0.0105
	15	0.12	0
	16	0.187	0
	17	0.077	0
	18	0	0
	19	0	0
	20	0.031	0.0995
	21	0.016	0.039
	22	0	0.0355
	23	0	0.0745
	24	0	0.0125
	25	0.015	0.039
	26	0	0
	27	0.061	0.057
	28	0.04	0.0775
	29	0	0
	30	0.009	0
	31	0	0
	32	0	0
	33	0	0
	34	0	0
	35	0	0
	36	0	0
	37	0	0
	38	0	0
	39	0	0
	40	0	0

## Sheet: Hemolymph proteins
	Mean (N=3)		Apolipophorin I	Vitellogenin	Apolipophorin II	Transferrin	Hexamerin 70a
		NEG-CTR	5.24787	3.1154	1.48157	0.459913	1.46939
		POS-CTR	4.48505	3.1407	1.46915	0.636511	1.68099
		Spirugrass®	3.73121	2.7281	1.3642	0.575531	1.0435
	DS	NEG-CTR	0.378	2.67223	0.568768	0.402268	0.890703
		POS-CTR	1.55379	1.55096	0.333237	0.263854	0.298621
		Spirugrass®	1.16876	0.864924	0.0831828	0.120594	0.620697
